# Supplementary material for: Synthesis and Preliminary Characterization of Putative Anle138b-Centered PROTACs against α-Synuclein Aggregation
Source: Pharmaceutics. 2023 May 11;15(5):1467. doi: 10.3390/pharmaceutics15051467 (PMC10221781; doi:10.3390/pharmaceutics15051467)
Supplement: Supplementary file 1 [file pharmaceutics-15-01467-s001.zip]

Archive with 1 entries (1 files):
- pharmaceutics-2352176-supplementary.pdf
